# Supplementary material for: DHEA Protects Human Cholangiocytes and Hepatocytes against Apoptosis and Oxidative Stress
Source: Cells. 2022 Mar 18;11(6):1038. doi: 10.3390/cells11061038 (PMC8947473; doi:10.3390/cells11061038)
Supplement: Supplementary file 1 [file cells-11-01038-s001.zip]

Archive with 1 entries (1 files):
- cells-1634429-supplementary.pdf
